# Supplementary material for: Nasal High-Frequency Oscillatory Ventilation Use in Romanian Neonatal Intensive Care Units—The Results of a Recent Survey
Source: Children (Basel). 2024 Jul 9;11(7):836. doi: 10.3390/children11070836 (PMC11276281; doi:10.3390/children11070836)
Supplement: Supplementary file 1 [file children-11-00836-s001.zip]

Archive with 1 entries (1 files):
- children-3069945-supplementary.pdf
